# Supplementary material for: Omics-Based Approaches for the Characterization of Pompe Disease Metabolic Phenotypes
Source: Biology (Basel). 2023 Aug 23;12(9):1159. doi: 10.3390/biology12091159 (PMC10525434; doi:10.3390/biology12091159)
Supplement: Supplementary file 1 [file biology-12-01159-s001.zip]

Archive with 2 entries (2 files):
- PD_biology_SupplementaryMethods.pdf
- Supplementary table S1.xlsx
